# Supplementary material for: Impact of High-Intensity Statin on Early Neurologic Deterioration in Patients with Single Small Subcortical Infarction
Source: J Clin Med. 2023 May 3;12(9):3260. doi: 10.3390/jcm12093260 (PMC10179331; doi:10.3390/jcm12093260)
Supplement: Supplementary file 1 [file jcm-12-03260-s001.zip]

Archive with 1 entries (1 files):
- jcm-2309285-supplementary.pdf
